# Supplementary material for: Study on the Isotherms, Kinetics, and Thermodynamics of Adsorption of Crystal Violet Dye Using Ag-NPs-Loaded Cellulose Derived from Peanut-Husk Agro-Waste
Source: Polymers (Basel). 2023 Nov 13;15(22):4394. doi: 10.3390/polym15224394 (PMC10674550; doi:10.3390/polym15224394)
Supplement: Supplementary file 1 [file polymers-15-04394-s001.zip]

Archive with 1 entries (1 files):
- polymers-2662823-supplementary.pdf
